# Supplementary material for: Effect of Process Conditions on the Microstructure and Properties of Supercritical Ni-GQDs Plating
Source: Materials (Basel). 2024 Sep 20;17(18):4620. doi: 10.3390/ma17184620 (PMC11433132; doi:10.3390/ma17184620)
Supplement: Supplementary file 1 [file materials-17-04620-s001.zip]

Archive with 1 entries (1 files):
- materials-3164401-supplementary.pdf
